# Supplementary material for: Toscana virus non-structural protein NSs acts as E3 ubiquitin ligase promoting RIG-I degradation
Source: PLoS Pathog. 2019 Dec 9;15(12):e1008186. doi: 10.1371/journal.ppat.1008186 (PMC6901176; doi:10.1371/journal.ppat.1008186)
Supplement: S1 Dataset — Immunoblotting for detection of endogenous RIG-I expression in TOSV infected, poly(I:C) and NSs transfected Lenti-X 293T cells were subjected to densitometric analysis. Raw dataset of RIG-I, TOSV NSs and actin band intensity was reported from three independent experiments. After normalization with respect to relative actin values, a comparison was performed and protein expression levels ± standard deviation (SD) were calculated as fold induction. A p value of less than 0.05 was considered statistically significant. (XLS) [file ppat.1008186.s008.xls]

## Sheet: Densitometric analysis
	AREA OF ENDOGENOUS RIG-I BANDS Fig S1 upper panel	SAMPLES	EXP. 1	EXP. 2	EXP. 3	MEAN	FOLD INCREASE	SD	p value (sample vs. Mock)
		Mock	5616.68	6696.19	6239.92	6184.26	0.999893	484.691
		TOSV 24h p.i.	19727.7	19010.8	18134.1	18957.5	3.06511	713.867	2.1e-05
		TOSV 48h p.i.	29496.2	26410.6	25371.3	27092.7	4.38044	1918.93	8.2e-05
		poly(I:C)	33764.8	38936.7	39770.6	37490.7	6.06162	2910.07	8e-05
	AREA OF NSs BANDS Fig S1 upper panel	SAMPLES	EXP. 1	EXP. 2	EXP. 3	MEAN	FOLD INCREASE	SD	p value (48h p.i. vs. 24h p.i.)
		Mock	963.062	970.163	757.87	897.032		107.841
		TOSV 24h p.i.	16954.6	14768.5	19296.8	17006.6	1	2025.53
		TOSV 48h p.i.	24580.1	26303.5	33358.2	28080.6	1.65116	4160.01	0.020691
	AREA OF ACTIN BANDS Fig S1 upper panel	SAMPLES	EXP. 1	EXP. 2	EXP. 3	MEAN	FOLD INCREASE	SD	p value (sample vs. Mock)
		Mock	80722.3	77738.1	80885.4	79781.9	1	1584.8
		TOSV 24h p.i.	85907.7	77971.2	81463.9	81780.9	1.02506	3557.79	0.471102
		TOSV 48h p.i.	81707.1	81522.3	85547.3	82925.6	1.0394	2032.45	0.131468
		poly(I:C)	81852.3	77365.6	81623.5	80280.5	1.00625	2260.2	0.793597
	AREA OF ENDOGENOUS RIG-I BANDS Fig S1 lower panel	SAMPLES	EXP. 1	EXP. 2	EXP. 3	MEAN	FOLD INCREASE	SD	p value (sample vs.Mock)	p value (sample vs. relative basal)
		Mock	241.435	126.562	213.728	193.908	1	59.9464
		poly(I:C)	11881.2	8663.83	8778.2	9774.41	50.4075	1825.43	0,.000814
		poly(I:C) + NSs	5434.66	2719.18	3994.12	4049.32	20.8827	1358.58	0.007984	0,.012083
		TOSV	12800.8	10288.9	10996	11361.9	58.5943	1295.33	0.000118
		TOSV + NSs	8991.08	7387.83	8048.2	8142.37	41.9909	805.759	0.000348	0,.021667
	AREA OF NSs BANDS Fig S1 lower panel	SAMPLES	EXP. 1	EXP. 2	EXP. 3	MEAN	SD
		Mock	142.534	216.856	98.566	152.652	59.7906
		poly(I:C)	111.052	143.872	126.112	127.012	16.4285
		poly(I:C) + NSs	4739	4595.88	4685.3	4673.39	72.2995
		TOSV	6219.85	6097.85	5009.61	5775.77	666.314
		TOSV + NSs	19189.7	18621.1	18886.7	18899.2	284.498
	AREA OF ACTIN BANDS Fig S1 lower panel	SAMPLES	EXP. 1	EXP. 2	EXP. 3	MEAN	FOLD INCREASE	SD	p value (sample vs. relative basal)
		Mock	13018.1	11767.3	12409.1	12398.2	1	625.471
		poly(I:C)	12319.9	11810.2	12583	12237.7	0.987059	392.917
		poly(I:C) + NSs	12378.4	13655.3	13714.2	13249.3	1.06865	754.786	0.108578
		TOSV	14810.3	14149.4	12259.2	13739.6	1.1082	1323.97
		TOSV + NSs	13591.3	13821.8	13300.8	13571.3	1.09462	261.089	0.839483
