# Supplementary material for: Toscana virus non-structural protein NSs acts as E3 ubiquitin ligase promoting RIG-I degradation
Source: PLoS Pathog. 2019 Dec 9;15(12):e1008186. doi: 10.1371/journal.ppat.1008186 (PMC6901176; doi:10.1371/journal.ppat.1008186)
Supplement: S2 Dataset — Lenti-X 293T cells were transfected with RIG-I or p53 expressing plasmids, alone or in combination to wt-NSs or its deleted mutants. Quantification of RIG-I or p53 expression levels was performed by densitometric analysis on immunoblotting and raw dataset of RIG-I, p53, NSs and actin band intensity were reported from three independent experiments. After normalization with respect to relative actin values, a comparison was performed and protein expression levels ± standard deviation (SD) were calculated as fold induction. Moreover, specificity of wt-NSs was assessed by immunofluorescence in p53 plasmid co-transfected cells. Both p53 or NSs positive cells were counted and percentage was calculated ± standard deviation (SD). The influence of NSs deleted mutants on RIG-I-mediated IFN-β promoter activation was assessed by Luciferase reporter gene assay. Fold induction of IFN-β promoter activation was reported from three independent experiments ± standard deviation (SD). A p value of less than 0.05 was considered statistically significant. (XLS) [file ppat.1008186.s009.xls]

## Sheet: Densitometric analysis
AREA OF RIG-I BANDS	SAMPLES	EXP. 1	EXP. 2	EXP. 3	MEAN	FOLD INCREASE/DECREASE	SD	p value (sample vs. RIG-I)
	RIG-I	28704.5	25559.8	30133.7	28132.7	1	2092.95
	RIG-I + wt-NSs	4702.8	1350.23	4543.27	3532.1	0.125552	1691.57	0.000144
	RIG-I + DN-NSs	21454.8	33341.3	40600.5	31798.9	1.13032	8645.16	0.557854
	RIG-I + DC-NSs	17241.4	25438	24531.3	22403.6	0.796354	4019.13	0.70822
AREA OF ACTIN BANDS	SAMPLES	EXP. 1	EXP. 2	EXP. 3	MEAN	FOLD INCREASE/DECREASE	SD	p value (sample vs. RIG-I)
	RIG-I	29244.8	17363.8	26078.9	24229.1	1	5503.14
	RIG-I + wt-NSs	25158.8	15805.4	22861.7	21275.3	0.878087	5124.12	0.550598
	RIG-I + DN-NSs	35076.6	24058	32288.5	30474.3	1.25776	4359.75	0.266904
	RIG-I + DC-NSs	18861.3	17065.4	27869.2	21265.3	0.877676	5124.12	0.819685
AREA OF p53 BANDS	SAMPLES	EXP. 1	EXP. 2	EXP. 3	MEAN	FOLD INCREASE/DECREASE	SD	p value (sample vs. p53)
	p53	29482.9	31281.9	28236.8	29667.2	1	1530.85
	p53 + wt-NSs	25669.3	29407.9	26640.9	27239.3	0.918163	2052.06	0.164022

## Sheet: Luciferase reporter assay
LUCIFERASE FOLD INDUCTION	SAMPLES	EXP. 1	EXP. 2	EXP. 3	MEAN	FOLD INCREASE/DECREASE	SD	p VALUE (sample vs. RIG-I)
	Mock	1	1	1	1
	RIG-I	35.01	40.793	34.06	36.621	1	3.64415
	RIG-I + wt-NSs	15.541	24.334	18.652	19.509	0.532727	4.4587	0.005
	RIG-I + DN-NSs	32.12	39.81	44.79	38.907	1.06242	6.38312	0.638
	RIG-I + DC-NSs	34.172	43.416	35.116	37.568	1.02586	5.08646	0.856

## Sheet: IFA counts
p53 COUNTS	SAMPLES	EXP. 1	EXP. 2	EXP. 3	MEAN	SD	MEAN % of p53 POSITIVE CELLS	SD	p VALUE (sample vs. p53)	TOTAL CELLS
	p53	327	247	273	282.333	40.8085	0.941	0.136028		30000 ± 5000
	p53 + wt-NSs	272	183	242	232.333	45.2806	0.775	0.150935	0.228432	30000 ± 5000
NSs COUNTS	SAMPLES	EXP. 1	EXP. 2	EXP. 3	MEAN	SD	TOTAL CELLS
	p53						30000 ± 5000
	p53 + wt-NSs	32	27	47	35.3333	10.4083	30000 ± 5000
