# Supplementary material for: Toscana virus non-structural protein NSs acts as E3 ubiquitin ligase promoting RIG-I degradation
Source: PLoS Pathog. 2019 Dec 9;15(12):e1008186. doi: 10.1371/journal.ppat.1008186 (PMC6901176; doi:10.1371/journal.ppat.1008186)
Supplement: S3 Dataset — Quantification of RIG-I cellular accumulation was performed by densitometric analysis on immunoblotting from Fig 2. Raw dataset of RIG-I, TOSV or SFNV NSs, chimeric cSFNV NSs and actin band intensity was listed from three independent experiments. After normalization with respect to relative actin values, fold induction/decrease in protein expression levels ± standard deviation (SD) was calculated. Immunofluorescence data referring to RIG-I or NSs positive cells were given and final results were expressed as percentage of positive cells with respect to the total number of spotted cell. A more accurate analysis was performed by Luciferase reporter gene assay by which the effects of different NSs variants on RIG-I-mediated IFN-β promoter activation was evaluated. Fold induction was calculated for each sample with respect to the basal empty plasmid transfected sample, after normalization of the signal with the pSV40-RenLuc internal control. The mean values of at least three sets of experiments ± SD were presented. For all the experimental procedures a p value of less than 0.05 was considered statistically significant. (XLS) [file ppat.1008186.s010.xls]

## Sheet: Densitometric analysis
AREA OF RIG-I BANDS	SAMPLES	EXP. 1	EXP. 2	EXP. 3	MEAN	FOLD INCREASE/DECREASE	SD	p VALUE (sample vs. RIG-I)
	RIG-I	35596.1	47189.4	64810	49198.5	1	13157.2
	RIG-I + wt-NSs	802.749	2466.55	115.828	1128.38	0.0229352	1081.11	0.004862
	RIG-I + SFNV-NSs	33806	65504.1	41639.6	46983.2	0.954972	14767.7	0.870673
	RIG-I + cSFNV-NSs	1982.43	9240.12	218.754	3813.77	0.0775179	4276.6	0.00707
AREA OF ACTIN BANDS	SAMPLES	EXP. 1	EXP. 2	EXP. 3	MEAN	FOLD INCREASE/DECREASE	SD	p VALUE (sample vs. RIG-I)
	RIG-I	31210.7	47231.6	39250.5	39230.9	1	7164.8
	RIG-I + wt-NSs	22295.8	49621.8	15458.3	29125.3	0.742406	16168.3	0.426025
	RIG-I + SFNV-NSs	21046.4	38499.3	10434.8	23326.8	0.594603	12674.6	0.165852
	RIG-I + cSFNV-NSs	31406.2	48650	32089.5	37381.9	0.952868	8733.58	0.812324
AREA OF NSs BANDS	SAMPLES	EXP. 1	EXP. 2	EXP. 3	MEAN	FOLD INCREASE/DECREASE	SD	p VALUE (sample vs. TOSV NSs)	p VALUE (cSFNV vs. SFNV NSs)
	RIG-I + wt-NSs	3512.35	48591.3	64900.5	39001.4	1	28440.8
	RIG-I + SFNV-NSs	20791.8	66568.9	109726	65695.5	1.68444	39778.2	0.445345
	RIG-I + cSFNV-NSs	102330	53521.1	68254.9	74701.9	1.91537	22391.8	0.201253	0.775109

## Sheet: IFA counts
RIG-I COUNTS	SAMPLES	EXP. 1	EXP. 2	EXP. 3	MEAN	SD	MEAN % RIG-I POSITIVE CELLS	p VALUE (sample vs. RIG-I)	TOTAL CELLS
	RIG-I	280	320	306	302	20.2978	1.00667		30000 ± 5000
	RIG-I + wt-NSs	70	53	58	60.3333	8.73689	0.201111	4.6e-05	30000 ± 5000
	RIG-I + SFNV-NSs	350	298	321	323	26.0576	1.07667	0.332618	30000 ± 5000
	RIG-I + cSFNV-NSs	84	61	72	72.3333	11.5036	0.241111	6.9e-05	30000 ± 5000
NSs COUNTS	SAMPLES	EXP. 1	EXP. 2	EXP. 3	MEAN	SD	MEAN % NSs POSITIVE CELLS	p VALUE (sample vs. TOSV NSs)	p VALUE (cSFNV vs. SFNV NSs)	TOTAL CELLS
	RIG-I + wt-NSs	31	45	36	37.3333	7.0946	0.124444			30000 ± 5000
	RIG-I + SFNV-NSs	93	128	102	107.667	18.1751	0.358889	0.003354		30000 ± 5000
	RIG-I + cSFNV-NSs	87	104	83	91.3333	11.1505	0.304444	0.002104	0.25565	30000 ± 5000

## Sheet: Luciferase reporter assay
LUCIFERASE FOLD INDUCTION	SAMPLES	EXP. 1	EXP. 2	EXP. 3	MEAN	FOLD INCREASE/DECREASE	SD	p VALUE (sample vs. RIG-I)	p VALUE (cSFNV vs. SFNV)
	Mock	1	1	1	1
	RIG-I	35.01	40.793	34.06	36.621	1	3.644
	RIG-I + wt-NSs	15.541	24.334	18.652	19.509	0.532727	4.459	0.005
	RIG-I + SFNV-NSs	28.862	35.834	32.125	32.274	0.881298	3.488	0.166
	RIG-I + cSFNV-NSs	4.062	11.079	6.549	7.23	0.197428	3.558	0.0004	0.0004
